# Supplementary material for: The complete chloroplast genome of Persicaria maackiana (Regel) Nakai ex T. Mori (Polygonaceae) in Korea
Source: Mitochondrial DNA B Resour. 2022 Sep 15;7(9):1669–71. doi: 10.1080/23802359.2022.2119821 (PMC9487934; doi:10.1080/23802359.2022.2119821)
Supplement: Supplemental Material [file TMDN_A_2119821_SM4750.xlsx]

## Sheet: Sheet1
Region	SSR no.	Repeat motif	SSR	size	start	end
Inverted repeat region (IR) a	1	Mono-	(T)10	10	2158	2167
Inverted repeat region (IR) a	2	Mono-	(T)10	10	21815	21824
Inverted repeat region (IR) a	3	Tri-	(AAG)4	12	24982	24993
Inverted repeat region (IR) a	4	Mono-	(T)10	10	26439	26448
Inverted repeat region (IR) a	5	Mono-	(T)10	10	28112	28121
Large single-copy region (LSC)	6	Mono-	(A)11	11	35676	35686
Large single-copy region (LSC)	7	Mono-	(T)10	10	36430	36439
Large single-copy region (LSC)	8	Tri-	(AAT)4	12	37433	37444
Large single-copy region (LSC)	9	Tetra-	(AAAT)3	12	40054	40065
Large single-copy region (LSC)	10	Tetra-	(GTCT)3	12	42609	42620
Large single-copy region (LSC)	11	Mono-	(A)11	11	43164	43174
Large single-copy region (LSC)	12	Mono-	(T)11	11	43890	43900
Large single-copy region (LSC)	13	Mono-	(T)10	10	44639	44648
Large single-copy region (LSC)	14	Mono-	(T)11	11	44933	44943
Large single-copy region (LSC)	15	Mono-	(T)11	11	47570	47580
Large single-copy region (LSC)	16	Mono-	(T)11	11	49737	49747
Large single-copy region (LSC)	17	Di-	(AT)5	10	51105	51114
Large single-copy region (LSC)	18	Mono-	(T)10	10	57432	57441
Large single-copy region (LSC)	19	Mono-	(A)10	10	61420	61429
Large single-copy region (LSC)	20	Mono-	(A)12	12	63990	64001
Large single-copy region (LSC)	21	Di-	(TA)5	10	64543	64552
Large single-copy region (LSC)	22	Hexa-	(TTATGA)3	18	64724	64741
Large single-copy region (LSC)	23	Mono-	(A)12	12	76427	76438
Large single-copy region (LSC)	24	Di-	(TA)5	10	78463	78472
Large single-copy region (LSC)	25	Penta-	(GAATA)3	15	78650	78664
Large single-copy region (LSC)	26	Tetra-	(ATAA)3	12	79040	79051
Large single-copy region (LSC)	27	Mono-	(A)10	10	79160	79169
Large single-copy region (LSC)	28	Mono-	(G)11	11	80942	80952
Large single-copy region (LSC)	29	Mono-	(A)10	10	81900	81909
Large single-copy region (LSC)	30	Mono-	(A)13	13	85071	85083
Large single-copy region (LSC)	31	Mono-	(A)13	13	87188	87200
Large single-copy region (LSC)	32	Mono-	(T)13	13	89678	89690
Large single-copy region (LSC)	33	Di-	(TA)5	10	94768	94777
Large single-copy region (LSC)	34	Mono-	(T)10	10	98072	98081
Large single-copy region (LSC)	35	Di-	(AT)5	10	98568	98577
Large single-copy region (LSC)	36	Penta-	(AATCC)3	15	99622	99636
Large single-copy region (LSC)	37	Mono-	(A)10	10	103248	103257
Large single-copy region (LSC)	38	Tetra-	(TTTC)3	12	107653	107664
Large single-copy region (LSC)	39	Mono-	(T)10	10	110907	110916
Large single-copy region (LSC)	40	Mono-	(T)11	11	112835	112845
Large single-copy region (LSC)	41	Mono-	(A)11	11	113822	113832
Inverted repeat region (IR) b	42	Mono-	(A)10	10	119419	119428
Inverted repeat region (IR) b	43	Mono-	(A)10	10	121092	121101
Inverted repeat region (IR) b	44	Tri-	(CTT)4	12	122547	122558
Inverted repeat region (IR) b	45	Mono-	(A)10	10	125716	125725
Inverted repeat region (IR) b	46	Mono-	(A)10	10	145373	145382
Short single-copy region (SSC)	47	Tri-	(ATA)4	12	150349	150360
Short single-copy region (SSC)	48	Mono-	(T)10	10	150860	150869
Short single-copy region (SSC)	49	Di-	(TA)7	14	151363	151376
Short single-copy region (SSC)	50	Tri-	(TAA)4	12	151502	151513
Short single-copy region (SSC)	51	Tetra-	(AATA)3	12	152973	152984
